# Supplementary material for: A Randomized Pilot Study of Time-Restricted Eating Shows Minimal Microbiome Changes
Source: Nutrients. 2025 Jan 4;17(1):185. doi: 10.3390/nu17010185 (PMC11722650; doi:10.3390/nu17010185)
Supplement: Supplementary file 1 [file nutrients-17-00185-s001.zip]

Archive with 1 entries (1 files):
- nutrients-3327335-supplementary.pdf
